# Supplementary material for: Topological Characteristics Associated with Intraoperative Stimulation Related Epilepsy of Glioma Patients: A DTI Network Study
Source: Brain Sci. 2021 Dec 31;12(1):60. doi: 10.3390/brainsci12010060 (PMC8774024; doi:10.3390/brainsci12010060)
Supplement: Supplementary file 1 [file brainsci-12-00060-s001.zip]

Archive with 1 entries (1 files):
- brainsci-1503006-supplementary.pdf
